# Supplementary material for: One Health Approach to Tackle Microbial Contamination on Poultries—A Systematic Review
Source: Toxics. 2023 Apr 14;11(4):374. doi: 10.3390/toxics11040374 (PMC10142658; doi:10.3390/toxics11040374)
Supplement: Supplementary file 1 [file toxics-11-00374-s001.zip]

Archive with 1 entries (1 files):
- toxics-2290454-supplementary.pdf
